# Supplementary material for: Denosumab and Zoledronic Acid Differently Affect Circulating Immune Subsets: A Possible Role in the Onset of MRONJ
Source: Cells. 2023 Oct 11;12(20):2430. doi: 10.3390/cells12202430 (PMC10605172; doi:10.3390/cells12202430)
Supplement: Supplementary file 1 [file cells-12-02430-s001.zip]

Archive with 1 entries (1 files):
- cells-2628604-supplementary.pdf
